# Supplementary material for: Human Ovarian Follicular Fluid Mesenchymal Stem Cells Express Osteogenic Markers When Cultured on Bioglass 58S-Coated Titanium Scaffolds
Source: Materials (Basel). 2023 May 11;16(10):3676. doi: 10.3390/ma16103676 (PMC10222050; doi:10.3390/ma16103676)
Supplement: Supplementary file 1 [file materials-16-03676-s001.zip]

Archive with 1 entries (1 files):
- materials-2345297-supplementary.pdf
